# Supplementary material for: Identifying Prototypical Components in Behaviour Using Clustering Algorithms
Source: PLoS One. 2010 Feb 22;5(2):e9361. doi: 10.1371/journal.pone.0009361 (PMC2825265; doi:10.1371/journal.pone.0009361)
Supplement: Supporting Material S1 — Artificial data set and matlab function toolbox implementing the methods proposed within this paper. (1.01 MB ZIP) [file pone.0009361.s001.zip]

Archive with 33 entries (26 files):
- pbcClustering/
- pbcClustering/Kml/
- pbcClustering/Kml/pbc_kmLocal.cpp
- pbcClustering/Kml/KmlLib/
- pbcClustering/Kml/KmlLib/kmlLloyds.h
- pbcClustering/Kml/KmlLib/kmlocal-1.7.1.tar
- pbcClustering/Kml/KmlLib/kmlLloyds.cpp
- pbcClustering/Kml/KmlLib/libkml.a
- pbcClustering/Kml/KmlLib/Makefile
- pbcClustering/Kml/pbc_kmLocal.mexglx
- pbcClustering/gplv2.txt
- pbcClustering/IdSequences/
- pbcClustering/IdSequences/pbc_calcIndForSequence.m
- pbcClustering/IdSequences/pbc_calcSequenceProbs.m
- pbcClustering/IdSequences/pbc_smoothIDX.m
- pbcClustering/IdSequences/pbc_calcDurations.m
- pbcClustering/IdSequences/pbc_recalcSequenceFromInd.m
- pbcClustering/IdSequences/pbc_getDiffIdSequence.m
- pbcClustering/IdSequences/pbc_findSubSeqStarts.m
- pbcClustering/Eval/
- pbcClustering/Eval/Hungarian.m
- pbcClustering/Eval/pbc_calcOccurrences.m
- pbcClustering/Eval/pbc_calcCentroidInstability.m
- pbcClustering/Eval/pbc_calcMeanClusterQuality.m
- pbcClustering/Eval/pbc_matchCentroids.m
- pbcClustering/Eval/pbc_getClusterMeanAndStd.m
- pbcClustering/Eval/pbc_calcClusterQuality.m
- pbcClustering/Data/
- pbcClustering/Data/artData.dat
- pbcClustering/Copyright.txt
- pbcClustering/Plot/
- pbcClustering/Plot/pbc_plotStars.m
- pbcClustering/ReadMe
