# Supplementary material for: Identifying Prototypical Components in Behaviour Using Clustering Algorithms
Source: PLoS One. 2010 Feb 22;5(2):e9361. doi: 10.1371/journal.pone.0009361 (PMC2825265; doi:10.1371/journal.pone.0009361)
Supplement: Supporting Material S1 — Artificial data set and matlab function toolbox implementing the methods proposed within this paper. (1.01 MB ZIP) [file pone.0009361.s001.zip › pbcClustering/Copyright.txt]

This package contains a set of matlab functions (R2009b) for  
behavioural data analysis and an artificial test data set.
For a description of the analysing approach see:
'Identifying Prototypical Components in Behaviour using Clustering
Algorithms' by Elke Braun, Bart Geurten and Martin Egelhaaf
---------------------------------------------------------------------

Copyright (C) 2009 Elke Braun, Bart Geurten, Bielefeld University
All Rights Reserved.

This program is free software; you can redistribute it and/or modify it
under the terms of the GNU General Public License as published by the
Free Software Foundation; either version 2 of the License, or (at your
option) any later version.

This program is distributed in the hope that it will be useful, but
WITHOUT ANY WARRANTY; without even the implied warranty of
MERCHANTABILITY or FITNESS FOR A PARTICULAR PURPOSE.  See the GNU
General Public License for more details.

You should have received a copy of the GNU General Public License along
with this program; if not, write to the Free Software Foundation, Inc.,
59 Temple Place - Suite 330, Boston, MA  02111-1307, USA.

Disclaimer
----------
The Bielefeld University and the authors make no representations
about the suitability or fitness of this software for any purpose.
It is provided "as is" without express or implied warranty.
---------------------------------------------------------------------

Author
------
Elke Braun
Bart Geurten
Dept. of Neurobiology

Postfach 10 01 31
D-33501 Bielefeld

http://www.uni-bielefeld.de/biologie/Neurobiology/

elke.braun@uni-bielefeld.de
bart.geurten@uni-bielefeld.de
