# Supplementary material for: Identifying Prototypical Components in Behaviour Using Clustering Algorithms
Source: PLoS One. 2010 Feb 22;5(2):e9361. doi: 10.1371/journal.pone.0009361 (PMC2825265; doi:10.1371/journal.pone.0009361)
Supplement: Supporting Material S1 — Artificial data set and matlab function toolbox implementing the methods proposed within this paper. (1.01 MB ZIP) [file pone.0009361.s001.zip › pbcClustering/ReadMe]

This package contains a set of matlab functions (R2009b) for  
behavioural data analysis and an artificial test data set.
For a description of the analysing approach see:
'Identifying Prototypical Components in Behaviour using Clustering
Algorithm' by Elke Braun, Bart Geurten and Martin Egelhaaf

For all the included software:
 Copyright (C) 2009,  Bart Geurten, Elke Braun, Bielefeld University

 This program is free software; you can redistribute it and/or modify 
 it under the terms of the GNU General Public License as published 
 by the Free Software Foundation; either version 2 of the License, 
 or (at your option) any later version.

 This program is distributed in the hope that it will be useful, 
 but WITHOUT ANY WARRANTY; without even the implied warranty of 
 MERCHANTABILITY or FITNESS FOR A PARTICULAR PURPOSE. 
 See the GNU General Public License for more details.

 You should have received a copy of the GNU General Public License 
 along with this program; if not, write to the Free Software Foundation,
 Inc., 59 Temple Place, Suite 330, Boston, MA 02111-1307 USA


It follows the list of included functions together with their short
description.

***************************************************************************
* Data:
* 2 dimensional test data
***************************************************************************
artData.dat	         2 dimensional data set for testing


***************************************************************************
* Kml:
* The used accelerated k-means C implementation, as described in
*  Kanungo, Mount, Netanyahu, Piatko, Silverman, et.al.,
*  'An efficiant k-means clustering algorithm: Analysis ans implementation.'
*  IEEE Trans. Pattern Analysis and Machine Intelligence, 24:881-892.
*
* Results do not differ from the
* matlab implementation, but it is very much faster due to the C implementation
* and an accelerating algorithm
***************************************************************************

pbc_kmLocal.cpp          Matlab Interface to C++ Implementation of fast 
                         local kmeans approach of David Mount  
pbc_kmLocal.mexglx       Interface binary, currently compiled for Linux
                         using gcc Debian version 4.3.2-1.1 
kmlLib                   Original C++ Implementation by David Mount together
                         with modified interface function.


***************************************************************************
* Eval:
* Utilities for evaluating clustering results
***************************************************************************
Hungarian.m              matlab implementation of Hungarian algorithm by 
                         Alex Melin, downloaded from 
                      http://www.mathworks.com/matlabcentral/fileexchange/11609
pbc_calcCentroidInstability.m  
                         Calculate instability values based on
                         matching costs calculated by pbc_matchCentroids()
pbc_calcClusterQuality.m
                         Calculate quality values for individual clusters
                         of given set based on IDX and SUMD given by k-means   
pbc_calcMeanClusterQuality.m
                         Calculate mean quality values of several sets
                         of centroids.
pbc_calcOccurrences.m
			 Calculates relative occurrences for the different 
		         ids within the cluster assignment data.
pbc_getClusterMeanAndStd.m
			 Calculates cluster mean value and std from
                         feature data points and k-means assignment data.
pbc_matchCentroids.m
                         Matches several sets of centroids by minimizing
                         global matching costs using Hungarian() 

***************************************************************************
* IdSequences
* Utilities for analysing the sequence of class ids resulting from
* assigning the class labels identified by the clustering to the sequence
* of behavioural data
***************************************************************************

pbc_calcDurations.m
                         Calculates the length of subsequences of constant id
                         within the whole sequence of indices
pbc_calcIndForSequence.m
                         Used by pbc_calcSequenceProbs() to calculate
			 1 dim. index assigned to a current id sequence
pbc_calcSequenceProbs.m 
                         Calculates relative occurrence/probabilities for 
			 all different subsequences of indices of given length
                         within the whole sequence of indices. 
                         Uses pbc_calcIndForSequence() to assign a 1 dim. index
		         to each subsequence, use pbc_recalcSequenceFromInd()
                         for reverse coding 
pbc_findSubSeqStarts.m
                         Finds given id subsequences within whole 
			 sequence and returns their starting position/index 
                         within the sequence
pbc_getDiffIdSequence.m
                         Extracts sequence of changing ids from idSequence by 
		         ignoring parts of constant id. 
pbc_recalcSequenceFromInd.m 
	                 Reverse function to pbc_calcIndForSequence(), restores
                         id sequence from 1 dim. index.
pbc_smoothIDX.m
		         Smoothes IDX file, index sequences, by identifying 
		         subsequences whose lengths are shorter than given
                         trustedLength and exchanging the originals ids
                         by the ids of the surrounding trusted sequences.


***************************************************************************
* Plot
* Utility for generating star plots
***************************************************************************

pbc_plotStars.m          Creates star plots from feature sets.

		         
